# Supplementary material for: Preparation of a Magnetic Ti-IMAC Material Based on Thiol-Ene Click Reaction and the Application in Intact Phosphoprotein Enrichment
Source: Molecules. 2026 Jan 23;31(3):396. doi: 10.3390/molecules31030396 (PMC12898470; doi:10.3390/molecules31030396)
Supplement: Supplementary file 1 [file molecules-31-00396-s001.zip]

Archive with 1 entries (1 files):
- molecules-4064940-supplementary.pdf
